# Supplementary material for: 8-Bromo-2-methyl­quinoline
Source: Acta Crystallogr Sect E Struct Rep Online. 2009 Jun 6;65(Pt 7):o1490. doi: 10.1107/S1600536809020625 (PMC2969322; doi:10.1107/S1600536809020625)
Supplement: Supplementary file 2 [file e-65-o1490-Isup2.hkl]

# 
# h,k,l, Fc-squared, Fo-squared, sigma(Fo-squared) and status flag 
# 
data_I
_shelx_title ' 22 in P2(1)/c' 
_shelx_refln_list_code          4 
_shelx_F_calc_maximum      143.10 
_exptl_crystal_F_000       440.00 
_reflns_d_resolution_high  0.8108 
 
loop_ 
 _symmetry_equiv_pos_as_xyz 
 'x, y, z' 
 '-x, y+1/2, -z+1/2' 
 '-x, -y, -z' 
 'x, -y-1/2, z-1/2' 
 
_cell_length_a     5.0440 
_cell_length_b    13.4665 
_cell_length_c    13.3913 
_cell_angle_alpha  90.000 
_cell_angle_beta   97.678 
_cell_angle_gamma  90.000 
 
_shelx_F_squared_multiplier     1.000 
 
loop_ 
 _refln_index_h 
 _refln_index_k 
 _refln_index_l 
 _refln_F_squared_calc 
 _refln_F_squared_meas 
 _refln_F_squared_sigma 
 _refln_observed_status 
   1   0   0    11804.78     8818.51     41.76 o 
   3   0   0      469.50      388.25     18.06 o 
   4   0   0       11.73       64.41     16.82 o 
   5   0   0        4.99       10.22     20.45 o 
   1   1   0      533.37      549.14     35.60 o 
   2   1   0      478.34      308.08     12.80 o 
   3   1   0      480.29      388.48     28.86 o 
   4   1   0      148.18       98.28     20.88 o 
   5   1   0        4.82       10.67     14.79 o 
   6   1   0       11.22        0.00     26.95 o 
   0   2   0     1144.89      727.48      9.56 o 
   1   2   0     7387.88     9047.28   1607.49 o 
   2   2   0     1170.92     1070.43     16.72 o 
   3   2   0      168.53      158.22     19.59 o 
   4   2   0        2.05        0.00     11.03 o 
   5   2   0        6.05        6.02     21.98 o 
   6   2   0        2.33        0.00     20.87 o 
   1   3   0    12196.38    14072.63   2269.61 o 
   2   3   0     1580.82     1796.60    233.02 o 
   3   3   0     1222.61     1241.71    276.79 o 
   4   3   0      202.86      292.37     69.59 o 
   5   3   0        4.60       21.63     17.61 o 
   6   3   0        5.13        1.88     21.65 o 
   0   4   0     7557.57     5120.62    496.23 o 
   1   4   0     4367.23     5230.65    406.26 o 
   2   4   0     3221.87     5090.20    439.66 o 
   3   4   0      147.28      159.41     28.53 o 
   4   4   0        1.01        9.98     13.93 o 
   5   4   0        6.04        1.68     17.89 o 
   1   5   0      104.35      119.93      8.35 o 
   2   5   0     1466.86     1618.28    275.14 o 
   3   5   0      182.26      227.56     77.21 o 
   4   5   0       18.47       42.21     14.79 o 
   5   5   0        9.15       26.79     22.46 o 
   0   6   0     5994.12     4521.04    213.43 o 
   1   6   0     7196.22     6344.24    315.21 o 
   2   6   0      496.58      603.82     67.22 o 
   3   6   0      568.15      800.54    129.50 o 
   4   6   0        0.89        3.93     14.71 o 
   5   6   0        0.03        0.00     19.14 o 
   1   7   0      235.80      179.02      6.43 o 
   2   7   0      906.21      926.80    103.27 o 
   3   7   0      418.53      445.73     82.02 o 
   4   7   0       25.80       17.26     20.26 o 
   5   7   0        3.40        8.83     19.96 o 
   0   8   0      806.54      709.67     26.82 o 
   1   8   0      335.90      312.18      9.23 o 
   2   8   0      334.14      322.20     31.36 o 
   3   8   0      110.78      100.83     11.67 o 
   4   8   0        4.41       11.81     16.86 o 
   5   8   0        3.16        0.00     20.63 o 
   1   9   0       90.97       81.26      7.91 o 
   2   9   0      416.09      349.46     37.01 o 
   3   9   0      151.62      160.95     34.52 o 
   4   9   0      167.66      216.04     76.49 o 
   5   9   0        6.58        0.00     21.62 o 
   0  10   0      693.84      774.57     26.23 o 
   1  10   0      720.72      647.58     30.12 o 
   2  10   0      159.52      150.15     12.92 o 
   3  10   0       10.35        2.72     11.62 o 
   4  10   0        0.41        0.00     18.78 o 
   1  11   0       30.63       25.81     11.21 o 
   2  11   0       27.35        8.08     10.16 o 
   3  11   0       10.09        5.10     12.39 o 
   4  11   0       32.15       17.03     13.56 o 
   0  12   0      641.12      748.69     33.64 o 
   1  12   0      338.62      424.78     20.39 o 
   2  12   0      224.50      230.88     15.33 o 
   3  12   0       28.35       26.06     13.27 o 
   4  12   0        0.13        0.00     15.36 o 
   1  13   0       11.16        5.84     13.53 o 
   2  13   0       80.87       75.25     15.91 o 
   3  13   0       14.49       11.72     13.92 o 
   0  14   0       18.05       23.60     21.12 o 
   1  14   0       27.80       52.06     16.00 o 
   2  14   0        0.37        4.19     12.25 o 
   3  14   0        0.54        0.00     17.55 o 
   1  15   0       23.37       19.38     21.12 o 
   2  15   0        8.74        4.68     17.08 o 
   0  16   0        3.78        0.00     25.23 o 
   1  16   0       19.75       29.97     23.79 o 
  -6   1   1        0.73        0.00     26.18 o 
  -5   1   1        1.07        0.43     14.19 o 
  -4   1   1        5.25        0.00     10.72 o 
  -3   1   1       16.66       15.99      6.99 o 
  -2   1   1      125.34      105.87      6.22 o 
  -1   1   1     1425.03     1334.86    382.83 o 
   0   1   1     3619.93     3871.00    289.61 o 
   1   1   1     4330.30     4259.85    382.80 o 
   2   1   1     7382.84     6307.81    280.03 o 
   3   1   1     1589.36     1359.34    134.50 o 
   4   1   1      334.60      278.75     27.66 o 
   5   1   1       28.25       19.02     21.31 o 
   6   1   1        1.50       13.00     27.33 o 
  -6   2   1        7.11        5.90     20.96 o 
  -5   2   1      157.17      137.41     25.04 o 
  -4   2   1      201.51      176.74     19.54 o 
  -3   2   1      715.69        0.00      2.96 o 
  -2   2   1     3120.00     2239.68    121.50 o 
  -1   2   1    20476.42    20763.91   4951.36 o 
   0   2   1     5449.77     5536.25    421.31 o 
   1   2   1    16125.91    21403.48   2062.73 o 
   2   2   1      164.62      155.49     27.23 o 
   3   2   1       52.19       36.40     14.09 o 
   4   2   1       84.35      110.17     18.39 o 
   5   2   1       29.32       31.82     23.03 o 
   6   2   1        5.28        9.20     21.65 o 
  -6   3   1        0.57        1.35     21.59 o 
  -5   3   1        0.08        9.55     17.21 o 
  -4   3   1        7.78        5.36      9.69 o 
  -3   3   1       17.75       16.38     12.09 o 
  -2   3   1       75.04       79.20     14.48 o 
  -1   3   1       45.66       39.58     15.27 o 
   0   3   1      124.86      109.47      9.70 o 
   1   3   1     3455.61     4860.81    147.59 o 
   2   3   1        4.81       12.32      4.74 o 
   3   3   1        3.97        1.59      6.95 o 
   4   3   1       10.07       16.36     10.02 o 
   5   3   1        6.13       11.56     17.66 o 
   6   3   1        3.51        6.74     22.24 o 
  -6   4   1        5.20        8.24     22.20 o 
  -5   4   1        1.45        0.00     17.56 o 
  -4   4   1      114.76      247.98    120.12 o 
  -3   4   1      526.43      576.07    115.08 o 
  -2   4   1     2090.01     2564.62    873.49 o 
  -1   4   1      504.07      421.30     43.06 o 
   0   4   1     6315.20     5012.03    330.75 o 
   1   4   1      212.38      244.15     24.99 o 
   2   4   1     2381.09     3062.81    507.47 o 
   3   4   1       75.59      110.64     18.22 o 
   4   4   1       64.48       72.97     22.07 o 
   5   4   1       59.09       65.68     19.49 o 
  -5   5   1        0.24        0.00     18.05 o 
  -4   5   1       60.30       45.61     14.93 o 
  -3   5   1       21.26       46.73     15.67 o 
  -2   5   1       84.44       92.97     11.28 o 
  -1   5   1     1174.87     1088.59     67.52 o 
   0   5   1     3338.38     2625.77    131.73 o 
   1   5   1     9543.16     9958.10    836.85 o 
   2   5   1     5053.34     5559.52    928.90 o 
   3   5   1      567.26      675.36    235.98 o 
   4   5   1      177.99      215.77     86.38 o 
   5   5   1        8.31       23.78     19.35 o 
  -5   6   1        1.17        0.00     18.68 o 
  -4   6   1        5.02       11.85     14.80 o 
  -3   6   1      101.78      151.96     26.23 o 
  -2   6   1      334.50      354.16     40.79 o 
  -1   6   1        0.62        4.40      4.05 o 
   0   6   1       71.58       69.24      3.25 o 
   1   6   1       50.75       58.30      5.27 o 
   2   6   1      846.49     1018.28    128.09 o 
   3   6   1        0.14        4.74     11.64 o 
   4   6   1        2.92       14.98     15.25 o 
   5   6   1        8.82        0.00     19.37 o 
  -5   7   1        0.69        0.00     19.42 o 
  -4   7   1       23.17       33.71     15.94 o 
  -3   7   1        0.24        7.40      9.70 o 
  -2   7   1      455.27      511.59     54.16 o 
  -1   7   1      546.21      516.95     10.48 o 
   0   7   1     1693.68     1370.96     47.32 o 
   1   7   1     1858.63     1415.07     59.97 o 
   2   7   1     1094.02     1191.42    157.28 o 
   3   7   1     1590.26     1755.58    281.56 o 
   4   7   1       74.50       96.00     38.22 o 
   5   7   1        2.83        2.33     20.37 o 
  -5   8   1        9.79        2.10     20.71 o 
  -4   8   1       66.26       98.25     30.87 o 
  -3   8   1       42.48       61.75     17.33 o 
  -2   8   1      607.68      655.13    101.43 o 
  -1   8   1     1173.82     1008.41     35.64 o 
   0   8   1     2809.11     2341.71     78.21 o 
   1   8   1      232.91      219.17     12.04 o 
   2   8   1        0.19        0.00      8.00 o 
   3   8   1       18.19       27.70     12.23 o 
   4   8   1       10.80        7.56     17.19 o 
   5   8   1        8.43        0.00     21.01 o 
  -5   9   1        2.72       12.50     21.72 o 
  -4   9   1        6.43       10.22     17.69 o 
  -3   9   1       16.47       10.41     10.68 o 
  -2   9   1       12.01        9.96      8.53 o 
  -1   9   1       92.97       99.21      6.92 o 
   0   9   1       13.85       15.48      4.79 o 
   1   9   1        2.91        5.47      6.73 o 
   2   9   1       18.25       18.76      8.98 o 
   3   9   1      117.62       89.27     41.89 o 
   4   9   1        0.05        0.00     17.71 o 
   5   9   1        0.06        0.00     22.10 o 
  -4  10   1        1.67        4.60     14.17 o 
  -3  10   1      173.08      205.77     18.87 o 
  -2  10   1      141.98      148.69     13.22 o 
  -1  10   1      558.53      525.21     11.93 o 
   0  10   1      134.90      152.04      8.33 o 
   1  10   1      207.42      215.86     12.88 o 
   2  10   1        0.21        0.00      9.06 o 
   3  10   1       26.84       26.98     12.16 o 
   4  10   1      137.38      112.64     53.18 o 
  -4  11   1        2.70        6.47     11.07 o 
  -3  11   1        3.07        7.74     12.37 o 
  -2  11   1       33.25       33.58     11.18 o 
  -1  11   1       35.33       55.91      8.94 o 
   0  11   1      494.38      528.41     14.89 o 
   1  11   1      745.01      714.71     21.38 o 
   2  11   1      207.19      198.06     13.42 o 
   3  11   1      149.21      136.01     28.05 o 
   4  11   1       47.22       38.98     28.67 o 
  -4  12   1        0.12        3.41     15.76 o 
  -3  12   1        5.03        0.66     13.05 o 
  -2  12   1        4.97        2.96      9.06 o 
  -1  12   1       25.56       15.51      9.34 o 
   0  12   1        0.47        0.71     10.98 o 
   1  12   1        8.87        0.00     11.55 o 
   2  12   1        1.60        0.00     10.76 o 
   3  12   1        0.78        0.00     12.87 o 
   4  12   1       19.37        9.51     15.72 o 
  -3  13   1        1.39        0.00     13.89 o 
  -2  13   1        0.46        6.25     11.17 o 
  -1  13   1       57.27       99.24     11.73 o 
   0  13   1      118.96      157.56     16.00 o 
   1  13   1      136.36      152.79     16.28 o 
   2  13   1      257.56      256.71     26.33 o 
   3  13   1       29.94       16.95     14.00 o 
  -3  14   1       43.75       44.68     14.71 o 
  -2  14   1       27.22       29.02     12.78 o 
  -1  14   1       54.02       69.93     16.44 o 
   0  14   1       55.76       73.61     15.97 o 
   1  14   1        0.32        0.00     14.31 o 
   2  14   1        0.33        0.00     15.38 o 
   3  14   1        2.03        0.00     19.02 o 
  -2  15   1        4.06        0.00     17.02 o 
  -1  15   1        0.25        0.00     16.37 o 
   0  15   1        1.16        0.00     15.98 o 
   1  15   1        0.46        6.97     16.05 o 
   2  15   1        3.94        4.35     17.39 o 
  -1  16   1       18.01       43.26     18.90 o 
   0  16   1       11.69       28.34     18.24 o 
   1  16   1       15.36       21.28     18.21 o 
  -5   0   2       74.64       61.25     21.40 o 
  -4   0   2      211.97      259.63     21.12 o 
  -3   0   2      106.93       85.24     11.28 o 
  -2   0   2        8.79        1.62      5.26 o 
  -1   0   2       62.30       67.29      3.73 o 
   0   0   2     1971.05     2592.35     48.16 o 
   1   0   2     8898.46    10649.20     49.21 o 
   2   0   2     2217.95     2340.96     28.48 o 
   3   0   2     1564.95     1497.86     29.34 o 
   4   0   2      146.15      151.46     20.16 o 
   5   0   2       65.40       86.00     23.51 o 
  -6   1   2       18.86        5.16     26.09 o 
  -5   1   2       10.81        3.75     14.24 o 
  -4   1   2       27.47       21.51     10.17 o 
  -3   1   2      581.43      385.38     12.18 o 
  -2   1   2      889.28      526.62     13.95 o 
  -1   1   2     2869.69     2861.55    323.42 o 
   0   1   2      107.41      145.53     17.96 o 
   1   1   2      447.51      488.46     15.00 o 
   2   1   2      295.46      295.72     14.62 o 
   3   1   2     1144.54     1047.41     56.71 o 
   4   1   2        4.71        6.78     11.55 o 
   5   1   2        5.61        6.57     15.23 o 
   6   1   2        1.47       12.42     28.09 o 
  -6   2   2       13.08        0.00     20.80 o 
  -5   2   2        7.66        3.92     22.07 o 
  -4   2   2       51.49       49.98     15.67 o 
  -3   2   2       59.58       31.20     23.27 o 
  -2   2   2        1.26        4.87      3.39 o 
  -1   2   2       88.40       91.53     11.26 o 
   0   2   2     1855.63     2042.58    120.02 o 
   1   2   2      375.20      615.16     55.92 o 
   2   2   2       29.86       35.74      6.17 o 
   3   2   2      152.78      174.55     12.14 o 
   4   2   2      304.63      279.93     52.13 o 
   5   2   2        7.76        0.00     22.84 o 
  -6   3   2        0.02        0.00     21.29 o 
  -5   3   2      181.87      189.06     80.60 o 
  -4   3   2      331.59      358.43    119.54 o 
  -3   3   2     1446.79     1468.39    407.59 o 
  -2   3   2     3953.98     4141.41    926.14 o 
  -1   3   2     3231.85     2911.32    235.33 o 
   0   3   2    10058.25    10923.36    262.29 o 
   1   3   2     9058.87    11224.82   1557.00 o 
   2   3   2     1189.04     1462.71    189.48 o 
   3   3   2      208.51      179.09     21.45 o 
   4   3   2       33.41       36.22     10.67 o 
   5   3   2        2.09       15.66     18.20 o 
  -6   4   2        5.82        3.24     21.59 o 
  -5   4   2        4.32       12.79     17.68 o 
  -4   4   2      262.18      393.39    150.69 o 
  -3   4   2       72.21       89.78     23.71 o 
  -2   4   2       40.22       45.21     10.04 o 
  -1   4   2        1.09        0.98      2.57 o 
   0   4   2      262.62      244.66     14.86 o 
   1   4   2      466.24      482.17     51.76 o 
   2   4   2       12.71       30.57     10.76 o 
   3   4   2      272.69      410.64     59.50 o 
   4   4   2      184.49      197.77     53.27 o 
   5   4   2        1.46       17.35     18.71 o 
  -5   5   2        0.20        9.92     18.20 o 
  -4   5   2      121.14      204.87     24.27 o 
  -3   5   2      252.93      321.51     48.42 o 
  -2   5   2      525.32      600.67     84.44 o 
  -1   5   2     1481.74     1240.93     52.65 o 
   0   5   2     1392.48     1176.66     54.85 o 
   1   5   2      112.48      137.76     12.19 o 
   2   5   2     1692.33     1965.04    286.27 o 
   3   5   2       61.86       74.81     16.15 o 
   4   5   2        0.22        0.00     14.62 o 
   5   5   2        5.05        8.27     19.30 o 
  -5   6   2       67.89       99.70     43.29 o 
  -4   6   2        1.81        0.00     20.64 o 
  -3   6   2      196.72      317.59     63.12 o 
  -2   6   2        1.11        0.00      3.21 o 
  -1   6   2       79.78       71.05      4.54 o 
   0   6   2      332.96      256.68      8.30 o 
   1   6   2      166.70      122.74     10.54 o 
   2   6   2     1503.66     1974.49    186.96 o 
   3   6   2      114.25      160.98     54.66 o 
   4   6   2      170.01      204.74     72.38 o 
   5   6   2       88.13       82.63     27.28 o 
  -5   7   2        8.99        0.00     19.26 o 
  -4   7   2       77.05      104.84     24.32 o 
  -3   7   2      478.00      579.13    121.36 o 
  -2   7   2      433.55      419.84     47.11 o 
  -1   7   2     1028.47      824.27     18.04 o 
   0   7   2     1979.88     1721.54     33.13 o 
   1   7   2      138.33      132.94      8.95 o 
   2   7   2      386.81      495.47     67.82 o 
   3   7   2       20.05       12.91     13.00 o 
   4   7   2       37.72       49.76     16.90 o 
   5   7   2        0.61        0.00     20.31 o 
  -5   8   2        1.47       14.59     20.34 o 
  -4   8   2        9.20       24.34     16.81 o 
  -3   8   2      114.19      129.25     15.44 o 
  -2   8   2        3.98        0.18      6.85 o 
  -1   8   2        5.02        0.52      4.52 o 
   0   8   2      128.67      101.81      5.02 o 
   1   8   2      242.61      220.58     10.08 o 
   2   8   2       72.86       75.72      9.33 o 
   3   8   2      672.26      670.45    101.81 o 
   4   8   2       17.47        8.00     17.44 o 
   5   8   2        6.86        1.41     21.40 o 
  -5   9   2        5.38        0.00     21.11 o 
  -4   9   2       72.12       74.22     13.93 o 
  -3   9   2       98.48      134.41     25.90 o 
  -2   9   2     1233.85     1223.12     73.07 o 
  -1   9   2     1457.25     1325.70     20.19 o 
   0   9   2      713.75      628.91     28.12 o 
   1   9   2     1069.40      999.04     40.29 o 
   2   9   2      421.43      414.23     42.59 o 
   3   9   2       42.06       19.88     20.36 o 
   4   9   2      113.99       90.72     35.60 o 
   5   9   2        2.83        0.00     22.25 o 
  -4  10   2       18.17       18.45     14.40 o 
  -3  10   2        1.11       14.46     11.40 o 
  -2  10   2        0.37        0.17      8.45 o 
  -1  10   2       26.32       24.53      6.32 o 
   0  10   2      116.23      121.18      8.51 o 
   1  10   2      137.62      124.90      9.61 o 
   2  10   2       65.86       82.03     13.03 o 
   3  10   2      207.03      198.63     31.64 o 
   4  10   2        1.41        0.00     18.88 o 
  -4  11   2       15.05       11.08     10.63 o 
  -3  11   2       28.82       29.83     12.62 o 
  -2  11   2       15.61       17.20      9.13 o 
  -1  11   2       43.09       55.04      9.01 o 
   0  11   2      172.80      196.74     11.69 o 
   1  11   2      122.96      117.51     10.49 o 
   2  11   2       98.31       92.73     11.59 o 
   3  11   2       47.07       30.37     13.05 o 
   4  11   2       14.22        0.06     20.59 o 
  -4  12   2        2.94        0.00     15.50 o 
  -3  12   2        5.19       13.26     10.73 o 
  -2  12   2       12.51        7.20      9.27 o 
  -1  12   2      205.81      237.81     14.52 o 
   0  12   2       83.05       95.84     13.41 o 
   1  12   2      157.18      158.71     14.87 o 
   2  12   2      248.77      218.06     15.72 o 
   3  12   2       79.49       60.24     14.26 o 
   4  12   2       68.35       28.54     31.58 o 
  -3  13   2       14.01        2.91     11.02 o 
  -2  13   2        7.45       18.96     11.51 o 
  -1  13   2      100.10      112.18     12.03 o 
   0  13   2      102.76      132.86     15.44 o 
   1  13   2       18.73       28.93     13.81 o 
   2  13   2       17.16       16.57     14.92 o 
   3  13   2        0.46        0.00     13.81 o 
  -3  14   2        2.37        0.00     13.86 o 
  -2  14   2       10.55       15.26     12.68 o 
  -1  14   2       31.90       37.99     15.84 o 
   0  14   2        2.07       16.97     14.81 o 
   1  14   2        0.97        4.87     14.82 o 
   2  14   2        1.64        0.00     16.01 o 
   3  14   2        4.50        0.00     17.83 o 
  -2  15   2       56.51       78.03     15.13 o 
  -1  15   2       65.50      100.67     20.11 o 
   0  15   2       40.49       69.70     17.73 o 
   1  15   2      117.50      148.12     19.46 o 
   2  15   2       19.05       16.49     28.52 o 
  -1  16   2        0.30        0.00     18.72 o 
   0  16   2       52.71       62.89     19.05 o 
   1  16   2       24.64       26.39     18.92 o 
  -6   1   3        0.22        0.00     25.99 o 
  -4   1   3      408.36      302.57     14.88 o 
  -3   1   3     1159.02      741.53     15.26 o 
  -2   1   3     3190.37     2800.24    344.14 o 
  -1   1   3     1879.93     2086.07    155.84 o 
   0   1   3       86.09      129.58      9.13 o 
   1   1   3       67.34       72.96      8.12 o 
   2   1   3       43.88       48.13     14.29 o 
   3   1   3      286.49      309.14     26.56 o 
   4   1   3       31.32       63.98     13.50 o 
   5   1   3       22.30       45.13     16.62 o 
  -6   2   3        9.02        0.00     26.66 o 
  -4   2   3       92.66       62.11     10.41 o 
  -3   2   3      181.04      109.08      8.21 o 
  -2   2   3     2414.57     2765.27    441.75 o 
  -1   2   3     8689.85     9282.68    609.47 o 
   0   2   3     8139.98     9023.25    761.13 o 
   1   2   3     4998.24     6009.25    444.82 o 
   2   2   3     3142.48     3857.43    475.30 o 
   3   2   3      248.74      255.42     28.24 o 
   4   2   3       25.67       32.67     12.87 o 
   5   2   3        0.12        4.68     17.63 o 
  -6   3   3        1.33        0.00     26.66 o 
  -5   3   3       13.36       40.23     25.80 o 
  -4   3   3        7.45        0.56      8.44 o 
  -3   3   3        0.38        0.00      4.54 o 
  -2   3   3      209.86      250.94     51.45 o 
  -1   3   3      189.30      153.22      4.97 o 
   0   3   3        2.46        4.47      1.98 o 
   1   3   3      179.46      212.24     12.85 o 
   2   3   3      167.98      252.35     27.46 o 
   3   3   3       15.36       21.27      8.02 o 
   4   3   3       27.05       31.65     11.04 o 
   5   3   3        0.49        6.03     18.26 o 
  -6   4   3        3.69        0.00     28.48 o 
  -5   4   3       13.57        4.40     25.51 o 
  -4   4   3       92.56      131.41     49.07 o 
  -3   4   3      259.23      272.19     75.49 o 
  -2   4   3      974.84      898.64    162.20 o 
  -1   4   3     4293.30     3750.68    178.73 o 
   0   4   3     5669.03     5826.17    205.29 o 
   1   4   3     3048.05     3756.71    193.16 o 
   2   4   3      845.36      913.65    117.23 o 
   3   4   3      727.09      936.28    138.11 o 
   4   4   3      105.19      104.42     26.42 o 
   5   4   3       56.21       35.42     19.45 o 
  -5   5   3      106.96      170.86     29.72 o 
  -4   5   3      590.48      758.40    245.92 o 
  -3   5   3      533.09      674.28    104.24 o 
  -2   5   3     1711.45     1514.62    187.88 o 
  -1   5   3      805.76      640.58     25.38 o 
   0   5   3      145.94      127.86     23.89 o 
   1   5   3        0.10        5.14      3.08 o 
   2   5   3      704.86      834.19     97.96 o 
   3   5   3      388.26      470.53    147.54 o 
   4   5   3      102.14      142.27     31.39 o 
   5   5   3       19.91       54.73     20.49 o 
  -5   6   3        0.22        0.00     27.14 o 
  -4   6   3       83.37      108.12     24.80 o 
  -3   6   3       46.14       47.59      9.14 o 
  -2   6   3       64.66       74.94      6.02 o 
  -1   6   3       83.09       73.84      9.73 o 
   0   6   3       83.83       81.44      3.89 o 
   1   6   3       47.83       56.82      8.57 o 
   2   6   3       67.91       86.43     12.56 o 
   3   6   3        0.63        0.00     12.36 o 
   4   6   3       51.39       36.07     18.78 o 
   5   6   3        2.22       11.99     20.20 o 
  -5   7   3        5.24       21.21     29.05 o 
  -4   7   3       45.70       55.49     14.95 o 
  -3   7   3      858.71      986.48    132.42 o 
  -2   7   3      260.19      251.42     11.08 o 
  -1   7   3      518.27      412.31     13.97 o 
   0   7   3       11.31        8.06      3.39 o 
   1   7   3       51.46       58.12      5.46 o 
   2   7   3       40.36       39.22      8.75 o 
   3   7   3        1.32        0.00     13.13 o 
   4   7   3       69.34      109.13     43.29 o 
   5   7   3       16.24       23.25     21.35 o 
  -5   8   3        4.70       18.25     29.24 o 
  -4   8   3        0.39        0.00     11.85 o 
  -3   8   3       96.02      118.80     13.36 o 
  -2   8   3      338.18      339.48     11.84 o 
  -1   8   3     1279.45     1181.13     35.70 o 
   0   8   3     1833.39     1610.70     45.82 o 
   1   8   3     2160.91     2007.13    112.57 o 
   2   8   3      756.32      835.99    107.20 o 
   3   8   3       87.54      117.58     46.54 o 
   4   8   3       25.97        0.00     17.54 o 
   5   8   3        0.06        6.68     21.66 o 
  -5   9   3        1.31        0.00     30.67 o 
  -4   9   3        4.54        6.63     15.45 o 
  -3   9   3       89.57       91.70     19.50 o 
  -2   9   3       35.05       26.07      6.56 o 
  -1   9   3       47.44       42.67      5.98 o 
   0   9   3       37.23       39.92      4.81 o 
   1   9   3       43.07       38.44      6.26 o 
   2   9   3       63.81       66.85     11.86 o 
   3   9   3       27.22       13.84     11.40 o 
   4   9   3       26.56        7.88     18.95 o 
  -4  10   3        9.19       23.39     11.24 o 
  -3  10   3       96.69      109.47     15.34 o 
  -2  10   3      798.37      830.28     50.89 o 
  -1  10   3      600.08      641.63     12.62 o 
   0  10   3     1133.98     1152.15     42.23 o 
   1  10   3      652.15      540.63     29.81 o 
   2  10   3      410.96      416.39     38.64 o 
   3  10   3      217.02      222.34     39.57 o 
   4  10   3       97.07       67.13     47.30 o 
  -4  11   3        6.26        1.95      6.80 o 
  -3  11   3      123.47      128.93     22.15 o 
  -2  11   3      142.60      152.20     10.13 o 
  -1  11   3      192.92      196.22     10.14 o 
   0  11   3       39.08       40.16      8.46 o 
   1  11   3       24.64       10.51      9.03 o 
   2  11   3      111.94       71.68     11.88 o 
   3  11   3       20.52        0.01     12.92 o 
   4  11   3        7.08        6.21     20.52 o 
  -4  12   3        4.89        0.00     15.14 o 
  -3  12   3        1.67        0.00     13.48 o 
  -2  12   3       30.22       35.48     10.99 o 
  -1  12   3        0.19        0.00      9.07 o 
   0  12   3       29.31       30.67     12.16 o 
   1  12   3        8.05       10.19     12.47 o 
   2  12   3       13.47        2.53     11.73 o 
   3  12   3        1.42        0.00     13.38 o 
  -3  13   3       16.85       11.68      8.07 o 
  -2  13   3       25.28       35.54     12.24 o 
  -1  13   3        2.20        0.00     10.53 o 
   0  13   3       22.57       25.57     13.78 o 
   1  13   3        2.12        5.82     13.75 o 
   2  13   3        8.18        0.00     17.63 o 
   3  13   3        3.75        0.00     14.40 o 
  -3  14   3        4.46        0.00     27.52 o 
  -2  14   3       59.50       75.28     15.00 o 
  -1  14   3      216.37      287.27     23.37 o 
   0  14   3      319.64      400.45     24.59 o 
   1  14   3      254.43      299.75     33.16 o 
   2  14   3       49.23       49.35     17.70 o 
  -2  15   3        0.22       10.52     14.16 o 
  -1  15   3        2.05       19.28     17.06 o 
   0  15   3        6.09        9.71     16.76 o 
   1  15   3        3.39        0.17     16.71 o 
   2  15   3        6.36        0.00     17.90 o 
  -1  16   3       20.43       46.61     19.29 o 
   0  16   3        6.98       23.25     18.64 o 
   1  16   3       20.94       21.33     19.49 o 
  -5   0   4       39.73       27.33     18.92 o 
  -4   0   4       98.73      133.11     23.36 o 
  -3   0   4     2559.42     2137.99    508.60 o 
  -2   0   4     2129.08     1910.98    446.49 o 
  -1   0   4     7528.35     7574.65   1808.38 o 
   0   0   4     7241.72    10578.89    910.43 o 
   1   0   4      439.27      583.00     17.49 o 
   2   0   4      389.47      424.85     17.49 o 
   3   0   4       47.05       74.73     15.10 o 
   4   0   4      142.85      216.82     23.12 o 
   5   0   4       16.67       30.77     24.46 o 
  -6   1   4        0.07        0.00     25.32 o 
  -5   1   4       11.73        6.87     13.03 o 
  -4   1   4        1.93        3.28      7.64 o 
  -3   1   4      648.35      646.23     84.11 o 
  -2   1   4        0.28        0.00      3.13 o 
  -1   1   4      171.96      179.15      7.83 o 
   0   1   4       67.10       88.96      4.10 o 
   1   1   4     2677.79     3126.98     79.79 o 
   2   1   4      876.06      948.24     25.04 o 
   3   1   4       45.44       56.42     10.66 o 
   4   1   4      200.43      198.73     16.63 o 
   5   1   4        7.16        0.00     16.75 o 
  -6   2   4        9.53        0.00     26.37 o 
  -5   2   4        1.81        0.67     18.82 o 
  -4   2   4        5.08        5.50      9.12 o 
  -3   2   4       49.90       67.76     11.27 o 
  -2   2   4     2824.32     3504.05    429.48 o 
  -1   2   4      756.48      771.81     52.96 o 
   0   2   4     1563.77     1599.20    228.96 o 
   1   2   4     1457.44     1913.20    155.08 o 
   2   2   4        1.35        8.50      5.81 o 
   3   2   4       34.70       37.08     10.32 o 
   4   2   4       14.12       15.65     13.15 o 
   5   2   4        9.77       14.91     18.10 o 
  -6   3   4        0.76        0.00     27.90 o 
  -5   3   4       41.85       14.81     11.37 o 
  -4   3   4       93.63      125.92     43.01 o 
  -3   3   4       38.80       42.64      4.95 o 
  -2   3   4       37.96       49.53      5.52 o 
  -1   3   4      165.74      119.38      9.83 o 
   0   3   4     5925.12     7282.37    517.22 o 
   1   3   4     4188.94     4862.33    394.04 o 
   2   3   4     2826.18     3444.69    342.99 o 
   3   3   4     1415.85     1650.79    199.38 o 
   4   3   4      157.13      203.33     57.05 o 
   5   3   4       27.42       34.71     19.18 o 
  -5   4   4        6.22        0.00     20.26 o 
  -4   4   4       27.14       39.64     19.35 o 
  -3   4   4      251.52      279.27     45.57 o 
  -2   4   4     1400.69     1549.91    179.63 o 
  -1   4   4       60.12       44.24      4.88 o 
   0   4   4     1458.91     1687.98     72.85 o 
   1   4   4      483.62      455.99    100.01 o 
   2   4   4       96.60      112.32      7.68 o 
   3   4   4        6.43       20.29      8.55 o 
   4   4   4       13.51        9.31     15.25 o 
   5   4   4       77.91      100.72     32.54 o 
  -5   5   4        1.05        0.00     20.74 o 
  -4   5   4       34.14       38.42     21.83 o 
  -3   5   4        7.39        4.12      6.44 o 
  -2   5   4       73.50       89.98      6.46 o 
  -1   5   4     1742.50     1542.55     92.30 o 
   0   5   4      577.52      565.76     21.25 o 
   1   5   4     1067.95     1122.46     73.00 o 
   2   5   4      430.34      524.59     65.95 o 
   3   5   4      128.63      170.90     33.88 o 
   4   5   4       57.19       77.79     17.12 o 
   5   5   4        8.78        3.95     19.73 o 
  -5   6   4        5.75        4.39     16.62 o 
  -4   6   4      198.58      267.62     58.26 o 
  -3   6   4      154.01      209.17     17.35 o 
  -2   6   4     1405.41     1205.59     69.80 o 
  -1   6   4     4715.28     3724.05    229.71 o 
   0   6   4     3292.20     3189.24    135.66 o 
   1   6   4     1031.58     1148.40     74.00 o 
   2   6   4      281.02      386.14     48.86 o 
   3   6   4        1.82        0.00     12.82 o 
   4   6   4        3.96       15.14     16.71 o 
   5   6   4        2.54        0.00     20.51 o 
  -5   7   4        0.14        3.82     24.46 o 
  -4   7   4       25.39       30.96     13.99 o 
  -3   7   4       96.28      121.67     14.72 o 
  -2   7   4      152.74      149.03      8.26 o 
  -1   7   4      237.61      221.57      8.24 o 
   0   7   4      232.12      206.42     23.95 o 
   1   7   4      956.43      953.92     57.59 o 
   2   7   4      561.02      688.67     37.03 o 
   3   7   4      177.48      191.26     58.19 o 
   4   7   4      108.64      118.76     33.49 o 
   5   7   4        1.74        0.00     21.01 o 
  -5   8   4        7.58       28.09     24.84 o 
  -4   8   4       12.60       13.98     11.80 o 
  -3   8   4      567.49      592.51     36.18 o 
  -2   8   4      471.90      438.94     13.20 o 
  -1   8   4      533.75      475.69     32.36 o 
   0   8   4      175.75      163.15     11.10 o 
   1   8   4      294.36      305.30     21.54 o 
   2   8   4       69.14       65.65     10.09 o 
   3   8   4       65.19       69.89     24.03 o 
   4   8   4        1.53        0.00     17.72 o 
  -5   9   4        5.28       25.90     24.51 o 
  -4   9   4       10.63        9.05     12.35 o 
  -3   9   4       20.03       22.09      8.65 o 
  -2   9   4      123.52      101.58      8.14 o 
  -1   9   4      353.48      322.28     39.44 o 
   0   9   4     1148.12      980.98     44.56 o 
   1   9   4     1209.77     1046.04     60.22 o 
   2   9   4      720.93      699.36     79.09 o 
   3   9   4      313.35      334.43    111.09 o 
   4   9   4       13.49        7.34     18.87 o 
  -4  10   4        0.71        0.00     12.80 o 
  -3  10   4      110.92      128.27     13.05 o 
  -2  10   4      103.38       56.53     35.79 o 
  -1  10   4      190.80      187.19     10.28 o 
   0  10   4      123.36      133.76      9.58 o 
   1  10   4      180.24      179.57     11.57 o 
   2  10   4        1.81        0.00     10.26 o 
   3  10   4        0.61        0.00     12.48 o 
   4  10   4       25.72       26.31     21.64 o 
  -4  11   4        5.50        2.78     16.32 o 
  -3  11   4       19.76        0.00     10.78 o 
  -2  11   4      109.99      113.34      9.73 o 
  -1  11   4       12.08       14.06      8.87 o 
   0  11   4       48.59       49.46      9.19 o 
   1  11   4       25.92       24.87      9.67 o 
   2  11   4       26.43       21.07     11.56 o 
   3  11   4        4.76        0.00     13.31 o 
   4  11   4        9.49        0.00     20.81 o 
  -4  12   4       48.33       52.12     16.22 o 
  -3  12   4       85.58       58.36     41.04 o 
  -2  12   4      280.77      327.81     22.04 o 
  -1  12   4      779.19      872.63     20.25 o 
   0  12   4      339.64      366.10     21.36 o 
   1  12   4      107.64      118.74     14.90 o 
   2  12   4       51.65       43.49     12.84 o 
   3  12   4        0.01        2.68     14.17 o 
  -3  13   4        0.98        0.00     13.80 o 
  -2  13   4        0.25        0.00     11.56 o 
  -1  13   4        3.98        9.37     11.00 o 
   0  13   4       30.96       20.85     14.18 o 
   1  13   4       92.13       89.25     17.20 o 
   2  13   4       86.05       61.68     17.18 o 
   3  13   4       35.66       44.26     15.59 o 
  -3  14   4        8.90       11.41     26.37 o 
  -2  14   4       51.61       69.54     14.20 o 
  -1  14   4        0.72        2.54     15.57 o 
   0  14   4       70.05       95.26     19.06 o 
   1  14   4        8.51        5.14     15.77 o 
   2  14   4        2.24        5.06     22.60 o 
  -2  15   4        7.90        0.46     18.09 o 
  -1  15   4       21.48       28.37     17.80 o 
   0  15   4      115.00      140.42     19.71 o 
   1  15   4       29.28       32.72     18.46 o 
   0  16   4       76.58      109.52     20.42 o 
  -5   1   5        3.36        0.99     12.59 o 
  -4   1   5       23.72       16.00      7.06 o 
  -3   1   5      353.37      325.23     54.15 o 
  -2   1   5      790.28      704.28     86.27 o 
  -1   1   5     5409.85     6063.19    432.93 o 
   0   1   5     7509.90     9365.60    447.41 o 
   1   1   5     2897.64     3821.56    331.98 o 
   2   1   5     2003.32     2095.75     55.42 o 
   3   1   5      226.88      218.04     15.17 o 
   4   1   5       11.06       10.52     13.85 o 
   5   1   5        3.02       12.90     25.80 o 
  -5   2   5        4.55        0.00     13.72 o 
  -4   2   5      254.04      274.93     76.44 o 
  -3   2   5       40.09       63.10     12.97 o 
  -2   2   5      340.38      354.33     35.92 o 
  -1   2   5        1.40        7.04      2.60 o 
   0   2   5     2303.66     2898.06     53.22 o 
   1   2   5     1576.32     1961.85    196.26 o 
   2   2   5     1598.81     1834.43    181.27 o 
   3   2   5      670.15      848.59     91.05 o 
   4   2   5      228.85      306.95     22.46 o 
   5   2   5       43.65       54.36     19.94 o 
  -5   3   5        1.00        0.00      9.51 o 
  -4   3   5        5.59       12.12      8.36 o 
  -3   3   5        0.01        3.86      4.66 o 
  -2   3   5      271.40      394.51     38.75 o 
  -1   3   5       88.79       89.52     10.09 o 
   0   3   5        3.95        2.43      2.85 o 
   1   3   5      165.60      220.58     20.59 o 
   2   3   5      142.07      163.53      9.98 o 
   3   3   5       10.61        4.99      8.95 o 
   4   3   5        6.93        0.00     15.27 o 
   5   3   5        0.87       12.56     19.56 o 
  -5   4   5       14.75       20.16     15.44 o 
  -4   4   5        1.54        0.00     11.28 o 
  -3   4   5      469.87      506.25     75.19 o 
  -2   4   5      229.94      249.47     20.96 o 
  -1   4   5      939.36      969.78     57.83 o 
   0   4   5        0.28        6.02      3.37 o 
   1   4   5      247.94      252.20     12.38 o 
   2   4   5      459.59      536.40     56.93 o 
   3   4   5      527.62      576.79     75.50 o 
   4   4   5       74.16      136.73     31.87 o 
   5   4   5        4.13       21.69     20.24 o 
  -5   5   5        2.17        0.00     15.85 o 
  -4   5   5       63.96       62.83     18.68 o 
  -3   5   5      426.51      516.93     65.78 o 
  -2   5   5     1079.94      912.92     55.35 o 
  -1   5   5     4046.67     3612.04    186.90 o 
   0   5   5     2792.38     2934.50    168.73 o 
   1   5   5     2461.34     2901.41    214.12 o 
   2   5   5      397.86      481.25     58.31 o 
   3   5   5      176.01      178.24     46.11 o 
   4   5   5       15.48        2.08     16.55 o 
   5   5   5        0.00       10.52     20.27 o 
  -5   6   5        0.45        0.00     16.51 o 
  -4   6   5       11.36        7.23     13.43 o 
  -3   6   5        4.11        1.59      6.87 o 
  -2   6   5      254.78      243.41     11.31 o 
  -1   6   5        5.08        5.16      3.65 o 
   0   6   5      502.19      550.12     33.55 o 
   1   6   5        4.50        9.18      3.06 o 
   2   6   5       44.91       83.28     19.02 o 
   3   6   5      112.42      116.21     35.31 o 
   4   6   5        6.27       13.53     17.27 o 
   5   6   5        0.13        9.90     21.26 o 
  -5   7   5       20.99       17.29     17.77 o 
  -4   7   5        8.62       18.61     13.59 o 
  -3   7   5       68.15       98.25     10.22 o 
  -2   7   5     1290.43     1191.57     36.05 o 
  -1   7   5     1421.27     1282.40     49.83 o 
   0   7   5     2906.54     2923.09    116.33 o 
   1   7   5     1713.64     1783.67    118.69 o 
   2   7   5      841.45     1106.94     35.55 o 
   3   7   5      110.74      129.87     44.00 o 
   4   7   5        4.63        2.01     17.88 o 
   5   7   5        1.04        9.35     22.01 o 
  -5   8   5        8.35       12.10     18.39 o 
  -4   8   5       30.73       42.11     12.53 o 
  -3   8   5       50.86       45.87     10.21 o 
  -2   8   5      152.76      139.11      8.42 o 
  -1   8   5       12.07        8.11      5.39 o 
   0   8   5       18.08       22.09      4.58 o 
   1   8   5      383.12      327.44     25.82 o 
   2   8   5      296.80      296.86     32.98 o 
   3   8   5      121.11      161.49     38.22 o 
   4   8   5       59.74       72.39     23.51 o 
  -5   9   5        1.74        0.00     18.84 o 
  -4   9   5        2.27        3.96     12.37 o 
  -3   9   5       11.88        2.40     10.11 o 
  -2   9   5       50.82       44.05      7.58 o 
  -1   9   5        4.95        0.00      5.92 o 
   0   9   5       12.41       11.14      4.99 o 
   1   9   5       48.67       33.12      7.26 o 
   2   9   5        2.31        0.00     10.28 o 
   3   9   5        0.51        0.00     15.97 o 
   4   9   5        8.58        4.98     19.62 o 
  -4  10   5       25.64       38.03     13.84 o 
  -3  10   5      151.47      142.49     16.42 o 
  -2  10   5      259.73      223.83     15.47 o 
  -1  10   5        3.30        0.89      6.24 o 
   0  10   5        1.79        1.56      7.66 o 
   1  10   5       26.20       20.38      7.59 o 
   2  10   5       52.34       48.77     11.74 o 
   3  10   5       49.58       27.38     23.89 o 
   4  10   5        7.66        4.81     20.64 o 
  -4  11   5       22.17       21.84     14.74 o 
  -3  11   5       27.92       26.28     12.48 o 
  -2  11   5      165.97      176.53     17.52 o 
  -1  11   5      207.65      210.91     21.96 o 
   0  11   5      843.91      845.80     30.18 o 
   1  11   5      585.29      511.99     46.31 o 
   2  11   5      152.71      133.62     17.38 o 
   3  11   5       15.69       15.41     28.09 o 
  -4  12   5        2.21        0.00     17.52 o 
  -3  12   5        0.11        0.00     13.12 o 
  -2  12   5        3.86        0.00      6.59 o 
  -1  12   5      184.10      229.21     13.73 o 
   0  12   5        9.20        6.17      9.73 o 
   1  12   5       20.71       19.19     13.75 o 
   2  12   5        2.80        0.00     12.30 o 
   3  12   5        4.54        7.83     14.82 o 
  -3  13   5        8.92        6.26     14.25 o 
  -2  13   5       88.01      116.99     17.96 o 
  -1  13   5      342.85      424.59     19.36 o 
   0  13   5      106.77      134.91     16.58 o 
   1  13   5      166.63      181.63     20.64 o 
   2  13   5       76.36       54.94     17.53 o 
   3  13   5       30.86       16.11     16.03 o 
  -2  14   5        0.84        6.64     17.31 o 
  -1  14   5       59.90       55.72     13.69 o 
   0  14   5        0.78        0.00     15.34 o 
   1  14   5       13.84       14.63     16.88 o 
   2  14   5       56.11       44.89     18.53 o 
  -2  15   5       14.28        7.62     18.62 o 
  -1  15   5        6.15        4.11     26.85 o 
   0  15   5       14.02       28.60     18.10 o 
   1  15   5        0.08        0.00     17.95 o 
  -5   0   6        3.35        0.00     17.68 o 
  -4   0   6        3.39        8.09     10.25 o 
  -3   0   6       27.36       65.71     16.63 o 
  -2   0   6     2662.54     3806.72     38.41 o 
  -1   0   6     3312.36     3757.39    281.08 o 
   0   0   6    10048.77    14297.52   1998.87 o 
   1   0   6    12918.88    15420.19     80.08 o 
   2   0   6     2979.22     3207.38     41.57 o 
   3   0   6      575.53      639.66     28.28 o 
   4   0   6      193.72      207.46     25.80 o 
   5   0   6       28.13       30.01     27.42 o 
  -6   1   6        2.86       11.47     24.94 o 
  -5   1   6       14.07       14.92     12.92 o 
  -4   1   6       69.96       57.71     16.85 o 
  -3   1   6       21.51       12.53      6.01 o 
  -2   1   6     1149.32     1220.95    152.63 o 
  -1   1   6      835.82      957.89     50.96 o 
   0   1   6        6.47        7.90      3.88 o 
   1   1   6     1207.35     1675.75    146.50 o 
   2   1   6       29.57       27.73      8.94 o 
   3   1   6       21.80       28.63     11.51 o 
   4   1   6      136.61      162.89     17.40 o 
   5   1   6        4.98        9.72     19.92 o 
  -5   2   6        7.20       10.93     14.30 o 
  -4   2   6        3.42        2.58      6.67 o 
  -3   2   6       21.52       21.70      5.79 o 
  -2   2   6       47.37       63.60      6.25 o 
  -1   2   6     1418.89     1472.23    137.34 o 
   0   2   6      553.78      578.38     11.60 o 
   1   2   6      691.54      726.42     62.10 o 
   2   2   6     1192.79     1421.80    115.25 o 
   3   2   6      447.63      503.64     53.91 o 
   4   2   6       27.86       30.11     12.63 o 
   5   2   6        0.20        0.00     19.65 o 
  -5   3   6       29.64        8.99     26.04 o 
  -4   3   6       89.43       98.16     10.09 o 
  -3   3   6      988.47      824.33    132.18 o 
  -2   3   6     1682.36     1832.19    177.25 o 
  -1   3   6     1757.58     1542.80    193.22 o 
   0   3   6     3516.26     3767.10    386.29 o 
   1   3   6       41.19       66.92      8.21 o 
   2   3   6      302.35      318.56     22.18 o 
   3   3   6      131.32      192.71     16.92 o 
   4   3   6       47.78       70.38     23.32 o 
   5   3   6       29.76       68.88     21.40 o 
  -5   4   6        5.33        4.90     15.54 o 
  -4   4   6       13.45       25.62     12.16 o 
  -3   4   6       16.77       26.39      6.28 o 
  -2   4   6      219.41      244.21     19.68 o 
  -1   4   6     3862.51     3693.37    382.58 o 
   0   4   6     1384.21     1664.64     92.47 o 
   1   4   6     1546.04     1899.27    141.27 o 
   2   4   6     1080.13     1212.40    143.91 o 
   3   4   6      288.36      395.31     38.04 o 
   4   4   6       26.56       33.78     17.12 o 
   5   4   6        0.57        0.00     20.33 o 
  -5   5   6        2.54        5.59     16.28 o 
  -4   5   6       60.08       55.26     13.68 o 
  -3   5   6       50.40       70.35      8.88 o 
  -2   5   6      396.65      366.59     21.59 o 
  -1   5   6     1108.77     1161.27     76.75 o 
   0   5   6      116.37       98.96     17.42 o 
   1   5   6       35.72       34.93     13.83 o 
   2   5   6      222.58      246.00     22.87 o 
   3   5   6       63.50       69.56     14.99 o 
   4   5   6        4.34        3.69     17.45 o 
   5   5   6        0.97        1.67     20.93 o 
  -5   6   6        0.10        7.53     17.30 o 
  -4   6   6        7.81       10.29     17.87 o 
  -3   6   6       35.50       42.51      8.92 o 
  -2   6   6      252.12      251.39     16.65 o 
  -1   6   6      472.00      419.51     26.17 o 
   0   6   6     2162.41     2185.90    142.32 o 
   1   6   6     3895.59     3997.74    286.88 o 
   2   6   6     1692.19     1799.04    437.41 o 
   3   6   6      474.62      507.84    122.65 o 
   4   6   6       91.34       98.93     26.18 o 
  -5   7   6        3.33        0.00     17.90 o 
  -4   7   6       36.15       36.87     12.04 o 
  -3   7   6      114.25      102.77     10.67 o 
  -2   7   6      626.60      565.12     41.31 o 
  -1   7   6      258.84      227.04      9.59 o 
   0   7   6       22.27       26.24      4.97 o 
   1   7   6      188.96      190.13     14.76 o 
   2   7   6       15.01        5.56     12.23 o 
   3   7   6      210.95      230.17     66.36 o 
   4   7   6        7.60       26.02     19.01 o 
  -5   8   6        0.19        0.00     18.36 o 
  -4   8   6        1.14        3.55     11.95 o 
  -3   8   6       11.17        7.75      9.66 o 
  -2   8   6        1.24        3.67      7.99 o 
  -1   8   6       13.09       10.88      4.38 o 
   0   8   6      542.08      506.47     28.17 o 
   1   8   6        2.98        9.15      5.35 o 
   2   8   6      143.45      135.24     35.60 o 
   3   8   6       52.50       39.40     19.68 o 
   4   8   6        1.35       23.00     19.96 o 
  -4   9   6       69.70       71.19     13.96 o 
  -3   9   6      241.00      258.40     24.64 o 
  -2   9   6      215.56      221.62     13.97 o 
  -1   9   6      628.33      637.68     13.42 o 
   0   9   6      678.36      646.47     25.45 o 
   1   9   6      237.48      232.61     22.10 o 
   2   9   6       10.63        6.86     10.96 o 
   3   9   6       13.62       17.08     17.12 o 
   4   9   6       53.54       44.72     21.12 o 
  -4  10   6        0.24        0.00     13.46 o 
  -3  10   6        2.01        0.00     11.18 o 
  -2  10   6       59.13       65.43     11.03 o 
  -1  10   6      203.40      242.38     11.94 o 
   0  10   6      979.86      967.04     52.99 o 
   1  10   6       61.60       73.65      8.68 o 
   2  10   6      176.15      192.58     23.82 o 
   3  10   6       24.59        8.20     23.98 o 
   4  10   6        0.22        4.42     21.36 o 
  -4  11   6        0.15        0.00     14.28 o 
  -3  11   6        0.25        0.00     12.47 o 
  -2  11   6       48.85       23.29     18.05 o 
  -1  11   6      191.33      225.25     13.81 o 
   0  11   6      101.31      105.77     10.76 o 
   1  11   6       74.94       75.81     11.17 o 
   2  11   6       80.93       69.62     13.36 o 
   3  11   6        2.92        0.00     18.50 o 
  -3  12   6        7.16        6.52     13.77 o 
  -2  12   6       36.98       41.94     12.52 o 
  -1  12   6       82.52       64.09     44.10 o 
   0  12   6      150.76      180.45     12.91 o 
   1  12   6      360.38      369.77     22.77 o 
   2  12   6      132.24      130.77     15.06 o 
   3  12   6       49.27       26.29     20.06 o 
  -3  13   6       15.64        9.21     14.91 o 
  -2  13   6       24.31        0.00     16.35 o 
  -1  13   6      113.67      130.12     16.99 o 
   0  13   6        0.81        0.00     15.10 o 
   1  13   6        1.10        0.00     17.39 o 
   2  13   6        0.47        0.00     17.08 o 
  -2  14   6       24.94        0.00     12.33 o 
  -1  14   6        0.18        1.45     16.67 o 
   0  14   6        2.02        0.00     16.28 o 
   1  14   6       16.98       14.56     17.52 o 
   2  14   6       17.37        8.21     18.43 o 
  -1  15   6       18.39       31.73     28.67 o 
   0  15   6       49.53       58.29     29.05 o 
   1  15   6        4.07        0.00     18.75 o 
  -5   1   7        1.89        7.17     13.47 o 
  -4   1   7       63.29       85.06     17.01 o 
  -3   1   7       37.51       35.87     13.79 o 
  -2   1   7        5.78        5.56      5.10 o 
  -1   1   7        2.22        4.42      4.49 o 
   0   1   7      290.41      288.77     13.45 o 
   1   1   7     1591.21     1819.86    162.36 o 
   2   1   7      975.67     1108.23    104.38 o 
   3   1   7     1256.38     1273.36    120.26 o 
   4   1   7      229.61      219.70     18.91 o 
   5   1   7       45.63       33.70     21.25 o 
  -5   2   7       13.03       14.94     15.01 o 
  -4   2   7      109.09      115.46     34.13 o 
  -3   2   7      549.10      673.54    111.53 o 
  -2   2   7     1469.49     1876.27    157.51 o 
  -1   2   7     4091.72     3815.77    591.07 o 
   0   2   7     5442.50     6410.48    144.00 o 
   1   2   7     2903.98     3600.73    322.25 o 
   2   2   7      512.02      583.23     53.39 o 
   3   2   7       73.30       55.16     16.38 o 
   4   2   7        2.21        6.53     13.55 o 
   5   2   7        0.05        0.00     20.78 o 
  -5   3   7        3.81        0.00     14.54 o 
  -4   3   7       25.67       15.90      9.39 o 
  -3   3   7        0.21        5.68      7.25 o 
  -2   3   7        0.03        0.00      4.42 o 
  -1   3   7        0.08        0.00      4.05 o 
   0   3   7        5.78        2.04      3.74 o 
   1   3   7       76.48       86.48      7.77 o 
   2   3   7      111.78      127.36      9.95 o 
   3   3   7      250.39      275.66     19.33 o 
   4   3   7        0.81        3.27     16.96 o 
   5   3   7        4.18        9.69     21.37 o 
  -5   4   7        1.09        0.00     16.00 o 
  -4   4   7       41.18       53.94     13.59 o 
  -3   4   7      367.54      350.95     48.42 o 
  -2   4   7     1119.29     1090.15     70.44 o 
  -1   4   7     1394.57     1142.33    132.45 o 
   0   4   7     2882.01     2877.89     76.15 o 
   1   4   7     1509.28     1791.09    119.06 o 
   2   4   7     1577.86     1697.98    168.65 o 
   3   4   7      186.66      185.85     19.76 o 
   4   4   7        0.67        9.06     17.69 o 
   5   4   7       18.72        5.82     21.47 o 
  -5   5   7        1.68        0.00     16.43 o 
  -4   5   7        1.52        1.80     13.03 o 
  -3   5   7       17.67       24.34      6.92 o 
  -2   5   7       19.96       17.75      5.81 o 
  -1   5   7       15.77       13.28      4.97 o 
   0   5   7      771.08      810.02     62.33 o 
   1   5   7     1519.72     1582.08    193.98 o 
   2   5   7     1938.12     2179.31    238.29 o 
   3   5   7      279.63      313.27     48.64 o 
   4   5   7      143.57      156.60     35.50 o 
  -5   6   7       10.24       17.21     17.80 o 
  -4   6   7        0.44        0.00     13.82 o 
  -3   6   7       29.89       23.28      9.17 o 
  -2   6   7       67.52       59.36      6.75 o 
  -1   6   7       10.81       11.61      5.45 o 
   0   6   7      209.37      221.36     24.47 o 
   1   6   7       80.28       77.67      7.42 o 
   2   6   7      102.25       61.86     49.50 o 
   3   6   7        6.24        0.00     14.93 o 
   4   6   7       16.75       12.80     18.80 o 
  -5   7   7        8.24       15.81     18.62 o 
  -4   7   7       17.35        3.00     14.71 o 
  -3   7   7       51.66       61.88     10.41 o 
  -2   7   7        0.42        0.25      7.91 o 
  -1   7   7       24.77       25.85      6.15 o 
   0   7   7      156.59      130.17     10.26 o 
   1   7   7       98.06       95.51      7.14 o 
   2   7   7      267.25      239.62     20.50 o 
   3   7   7      289.10      253.63     78.93 o 
   4   7   7      124.59      125.47     36.65 o 
  -5   8   7        6.88        0.00     18.82 o 
  -4   8   7       17.56       15.93     15.51 o 
  -3   8   7       71.72       87.81     11.60 o 
  -2   8   7      367.77      344.41     15.42 o 
  -1   8   7     1068.27      928.86     47.93 o 
   0   8   7     1081.70     1080.66     62.06 o 
   1   8   7     1303.89     1332.35     85.64 o 
   2   8   7      117.90       68.08     55.52 o 
   3   8   7        1.29        0.01     16.74 o 
   4   8   7        2.69        0.00     20.27 o 
  -4   9   7        0.27        0.00     15.93 o 
  -3   9   7        7.23        0.00     10.83 o 
  -2   9   7       11.58        0.00      9.76 o 
  -1   9   7       23.31       17.08      8.15 o 
   0   9   7      322.45      309.04     22.90 o 
   1   9   7       65.12       63.26     10.19 o 
   2   9   7       46.17       65.20     15.55 o 
   3   9   7       14.02       15.66     22.50 o 
   4   9   7       13.65        0.00     20.93 o 
  -4  10   7        5.87        3.58     17.49 o 
  -3  10   7       49.06       48.95     12.69 o 
  -2  10   7      159.87      215.01     15.31 o 
  -1  10   7      394.81      425.20     16.86 o 
   0  10   7      171.65      185.25     11.56 o 
   1  10   7      175.11      161.78     14.47 o 
   2  10   7       57.91       65.19     27.42 o 
   3  10   7       33.81       14.17     15.98 o 
  -4  11   7        5.23        8.30     15.10 o 
  -3  11   7        7.77        5.29     12.92 o 
  -2  11   7        9.85        1.63     11.79 o 
  -1  11   7       10.10        0.00     12.91 o 
   0  11   7        2.47        0.00      9.67 o 
   1  11   7      159.37      156.06     13.43 o 
   2  11   7      233.09      186.36     26.32 o 
   3  11   7      101.88       92.09     29.29 o 
  -3  12   7        0.04        0.00     13.88 o 
  -2  12   7        3.78        0.00      8.96 o 
  -1  12   7      109.87      121.61     22.36 o 
   0  12   7        0.21       10.50      6.90 o 
   1  12   7        0.52        2.02     15.01 o 
   2  12   7       39.20       15.19     13.59 o 
   3  12   7        1.34        3.88     20.32 o 
  -3  13   7        4.30        0.00     15.16 o 
  -2  13   7       16.09       18.97     18.05 o 
  -1  13   7        1.49        1.07     15.93 o 
   0  13   7       13.67       32.97     23.41 o 
   1  13   7       13.71       20.68     16.37 o 
   2  13   7        5.73        3.67     17.64 o 
  -2  14   7       52.05       54.51     20.83 o 
  -1  14   7       12.50        0.00     12.37 o 
   0  14   7       62.20       73.29     27.71 o 
   1  14   7       37.96       46.82     27.62 o 
   0  15   7        9.18       20.93     28.95 o 
  -5   0   8      162.03       94.22     22.46 o 
  -4   0   8      127.76      170.68     56.43 o 
  -3   0   8      121.15      170.47     39.42 o 
  -2   0   8      619.44      823.89    155.71 o 
  -1   0   8      361.01      425.41     27.04 o 
   0   0   8      189.77      334.77     38.99 o 
   1   0   8        0.54        0.00      8.16 o 
   2   0   8      184.79      224.08     25.51 o 
   3   0   8      575.07      682.57     36.89 o 
   4   0   8        6.65       20.45     22.84 o 
  -5   1   8        5.36        0.00     13.64 o 
  -4   1   8        1.04        4.24      9.54 o 
  -3   1   8       13.53       12.67      6.90 o 
  -2   1   8      930.51     1107.14    109.00 o 
  -1   1   8      711.94      787.17     51.86 o 
   0   1   8     1196.33     1383.23     98.51 o 
   1   1   8      397.87      420.80     41.91 o 
   2   1   8      511.52      589.54     50.33 o 
   3   1   8      260.16      286.50     16.60 o 
   4   1   8      285.78      257.48     17.61 o 
  -5   2   8        0.37        0.00     20.83 o 
  -4   2   8       46.59       48.39     10.46 o 
  -3   2   8      307.54      372.64     61.25 o 
  -2   2   8      158.75      197.99     22.66 o 
  -1   2   8       74.10       56.99     29.86 o 
   0   2   8       11.84        4.81      5.10 o 
   1   2   8        5.21       16.08      7.28 o 
   2   2   8        1.94        0.00      8.96 o 
   3   2   8       41.40       28.76     11.70 o 
   4   2   8      129.71      153.24     16.13 o 
  -5   3   8        5.40        0.00     15.78 o 
  -4   3   8      164.35      138.70     28.14 o 
  -3   3   8      304.30      261.95     55.05 o 
  -2   3   8      837.68      995.88    106.30 o 
  -1   3   8     2642.34     2344.01    333.87 o 
   0   3   8     2879.60     3061.63     54.08 o 
   1   3   8     3037.48     3373.06    271.31 o 
   2   3   8     2187.85     2354.17    194.85 o 
   3   3   8      276.13      269.29     18.96 o 
   4   3   8       37.43       13.42     18.06 o 
  -5   4   8        6.78        1.50     16.69 o 
  -4   4   8       17.36       31.18     14.02 o 
  -3   4   8      160.98      173.11     28.17 o 
  -2   4   8      132.66      140.95      9.46 o 
  -1   4   8       38.54       39.60      5.55 o 
   0   4   8        1.58        1.42      5.37 o 
   1   4   8       46.13       45.70      8.24 o 
   2   4   8       16.68       22.07      9.84 o 
   3   4   8        3.82        1.39      6.51 o 
   4   4   8       40.87       58.84     21.93 o 
  -5   5   8        3.79        8.07     17.70 o 
  -4   5   8       14.12       15.27     14.56 o 
  -3   5   8      109.07      101.23     12.08 o 
  -2   5   8      126.65      123.02      7.66 o 
  -1   5   8      271.47      263.24     25.03 o 
   0   5   8      395.14      395.81     18.68 o 
   1   5   8      448.91      400.13     22.40 o 
   2   5   8        4.29        8.43      9.29 o 
   3   5   8      225.88      184.39     18.59 o 
   4   5   8       10.28        0.00     18.88 o 
  -5   6   8       33.60       53.48     19.21 o 
  -4   6   8      115.17      127.08     22.55 o 
  -3   6   8      151.93      174.12     23.27 o 
  -2   6   8      379.60      368.04     29.49 o 
  -1   6   8      282.05      253.36     21.01 o 
   0   6   8       29.13       28.92      6.17 o 
   1   6   8      111.56      100.71     30.70 o 
   2   6   8       76.09       76.65     14.81 o 
   3   6   8       65.08       89.55     17.53 o 
   4   6   8       53.36       70.64     22.03 o 
  -5   7   8       29.38       30.91     19.76 o 
  -4   7   8        6.13        5.19     15.61 o 
  -3   7   8      123.07      112.79     14.97 o 
  -2   7   8      144.74      133.88     12.32 o 
  -1   7   8      409.07      386.95     27.27 o 
   0   7   8      689.72      678.34     39.22 o 
   1   7   8      670.50      677.19     61.22 o 
   2   7   8       35.00       41.12     14.07 o 
   3   7   8       90.42      102.02     18.82 o 
   4   7   8        0.08       12.94     20.29 o 
  -4   8   8        7.48       17.08     16.47 o 
  -3   8   8       21.60       22.15     13.96 o 
  -2   8   8        2.04        1.31      9.32 o 
  -1   8   8       38.70       40.92      7.55 o 
   0   8   8      105.26       99.26      8.38 o 
   1   8   8      131.56      107.99     12.12 o 
   2   8   8        4.07        2.57      6.26 o 
   3   8   8        8.99        6.97     17.60 o 
   4   8   8        3.40        0.00     20.46 o 
  -4   9   8        4.87        5.86     16.95 o 
  -3   9   8       44.55       54.38     15.60 o 
  -2   9   8      237.35      264.09     15.25 o 
  -1   9   8      633.21      653.44     44.00 o 
   0   9   8      424.37      382.45     25.16 o 
   1   9   8      430.65      392.19     30.35 o 
   2   9   8      398.77      291.78     43.38 o 
   3   9   8      131.92      117.41     63.78 o 
  -4  10   8        5.04        5.64     24.94 o 
  -3  10   8        6.61        3.70     12.46 o 
  -2  10   8        1.93        0.00     11.23 o 
  -1  10   8       45.87       41.43     10.53 o 
   0  10   8       51.58       48.08     12.66 o 
   1  10   8      119.07      124.83     10.74 o 
   2  10   8       28.74       13.73     15.47 o 
   3  10   8       32.37       27.80     19.40 o 
  -3  11   8        1.27        0.00     13.30 o 
  -2  11   8        3.63        3.24     12.41 o 
  -1  11   8        5.68        0.89     13.78 o 
   0  11   8      129.81      130.69     15.64 o 
   1  11   8       43.25       36.22     21.40 o 
   2  11   8       20.15       13.22     16.41 o 
   3  11   8       10.22        0.00     18.90 o 
  -3  12   8       21.32       18.48     15.67 o 
  -2  12   8       45.73       28.05     14.69 o 
  -1  12   8        0.99        0.00     14.78 o 
   0  12   8        9.29       14.32     14.62 o 
   1  12   8        2.50       13.66     17.01 o 
   2  12   8        8.81        1.84     17.30 o 
  -2  13   8        6.98       11.62     18.34 o 
  -1  13   8        1.19        2.61     16.47 o 
   0  13   8      120.70      167.51     28.00 o 
   1  13   8       53.07       81.89     27.33 o 
   2  13   8       13.45       28.76     27.52 o 
  -1  14   8       16.08       23.10     18.69 o 
   0  14   8        9.57        0.00      9.36 o 
   1  14   8        7.86        1.62     27.42 o 
  -5   1   9        7.63        4.71     14.56 o 
  -4   1   9       67.25       69.54     17.88 o 
  -3   1   9      980.97     1146.43    181.55 o 
  -2   1   9     1458.86     1826.30    176.42 o 
  -1   1   9     2456.48     2819.43    133.11 o 
   0   1   9     1231.05     1358.37     98.61 o 
   1   1   9      397.81      444.88     43.33 o 
   2   1   9       46.53       46.24     10.57 o 
   3   1   9       23.23       13.50     12.45 o 
   4   1   9        1.64        1.95      9.95 o 
  -5   2   9       23.45        0.00     20.83 o 
  -4   2   9       19.26       17.21     10.47 o 
  -3   2   9       11.49       11.25      7.63 o 
  -2   2   9      248.07      288.18     32.40 o 
  -1   2   9      477.60      524.97     52.06 o 
   0   2   9     1680.18     1890.24     45.77 o 
   1   2   9     1519.58     1689.91    116.82 o 
   2   2   9     1084.03     1211.13    102.56 o 
   3   2   9      118.09      146.07     14.47 o 
   4   2   9       50.51       39.44     15.91 o 
  -5   3   9        0.16        6.88     16.90 o 
  -4   3   9       35.31       32.71     10.97 o 
  -3   3   9      143.81      147.89     24.61 o 
  -2   3   9        4.63        9.70      6.96 o 
  -1   3   9      187.14      194.68     11.10 o 
   0   3   9        1.91        5.23      6.08 o 
   1   3   9        0.18        0.00      8.10 o 
   2   3   9        0.49        0.00     10.01 o 
   3   3   9       49.46       53.90     13.24 o 
   4   3   9        0.95        0.00     18.53 o 
  -5   4   9        2.55        0.00     17.63 o 
  -4   4   9       94.79      117.43     34.16 o 
  -3   4   9       82.11       72.24     13.83 o 
  -2   4   9       25.33       29.95      8.61 o 
  -1   4   9      741.48      769.66     37.63 o 
   0   4   9     1256.05     1239.98     41.79 o 
   1   4   9     1093.47     1121.94     69.15 o 
   2   4   9      249.96      259.74     26.51 o 
   3   4   9      365.82      411.87     42.41 o 
   4   4   9       56.55       62.63     20.09 o 
  -5   5   9       18.73        2.92     25.99 o 
  -4   5   9      280.88      277.18     32.54 o 
  -3   5   9      301.05      274.50     37.26 o 
  -2   5   9      762.10      744.06     68.59 o 
  -1   5   9      758.67      692.88     68.04 o 
   0   5   9     1084.45     1022.56     53.90 o 
   1   5   9      286.53      314.85     20.61 o 
   2   5   9        0.27        0.00     10.38 o 
   3   5   9       42.29       39.97     16.78 o 
   4   5   9        8.93       17.66     19.46 o 
  -5   6   9        9.59        5.93     19.15 o 
  -4   6   9       31.19       30.05     16.12 o 
  -3   6   9       20.33        7.26     13.00 o 
  -2   6   9        9.53       16.44      8.94 o 
  -1   6   9       31.65       32.71      6.99 o 
   0   6   9       93.90      109.38      8.50 o 
   1   6   9        3.03        6.20      6.97 o 
   2   6   9       46.16       34.80     15.03 o 
   3   6   9        0.36        0.00     14.16 o 
   4   6   9        0.84        3.10     19.74 o 
  -4   7   9        5.38       14.32     16.54 o 
  -3   7   9      150.07      169.15     17.33 o 
  -2   7   9      689.41      705.19     35.55 o 
  -1   7   9      581.25      519.23     37.58 o 
   0   7   9      240.79      160.17     45.17 o 
   1   7   9       17.58       22.39     10.06 o 
   2   7   9       48.19       40.82     16.15 o 
   3   7   9        2.90        0.00      9.46 o 
   4   7   9        2.72       16.90     20.81 o 
  -4   8   9        3.73        0.00     16.98 o 
  -3   8   9        3.85        0.00     14.69 o 
  -2   8   9       22.34       29.47     13.37 o 
  -1   8   9      214.55      212.35     11.82 o 
   0   8   9      336.78      315.70     19.50 o 
   1   8   9      787.94      681.96     43.91 o 
   2   8   9      420.16      455.63     86.72 o 
   3   8   9      144.72      165.57     58.58 o 
  -4   9   9        0.58        0.00     17.37 o 
  -3   9   9        4.19       10.65     16.08 o 
  -2   9   9       47.70       37.90     14.66 o 
  -1   9   9        0.37        0.00      9.45 o 
   0   9   9        1.86        4.44      9.61 o 
   1   9   9       84.00       78.81     12.31 o 
   2   9   9        7.10        0.00     16.81 o 
   3   9   9        8.59        8.24     18.55 o 
  -4  10   9        0.25        6.77     18.41 o 
  -3  10   9        2.75        8.09     17.09 o 
  -2  10   9       18.36       22.09     12.38 o 
  -1  10   9      127.25       72.99     51.63 o 
   0  10   9      308.20      269.84     19.43 o 
   1  10   9      132.00      115.73     13.69 o 
   2  10   9      173.00       94.22     27.81 o 
   3  10   9       27.26        7.52     19.33 o 
  -3  11   9       58.86       77.96     19.76 o 
  -2  11   9       94.22      128.93     15.17 o 
  -1  11   9      161.32      180.69     25.47 o 
   0  11   9       61.84       63.68     15.16 o 
   1  11   9       27.90       18.58     12.95 o 
   2  11   9        0.05       12.84     15.61 o 
  -3  12   9        0.17        0.00     19.42 o 
  -2  12   9        3.46        0.00     17.18 o 
  -1  12   9       12.34        8.14     17.06 o 
   0  12   9       16.09       21.13     15.72 o 
   1  12   9        7.20       19.49     24.65 o 
   2  12   9       13.86        0.00     19.27 o 
  -2  13   9       27.94        4.53     22.50 o 
  -1  13   9       51.58       76.37     19.25 o 
   0  13   9       42.00       66.84     18.49 o 
   1  13   9       35.79       46.73     19.11 o 
  -5   0  10        3.32       19.30     22.55 o 
  -4   0  10       14.63       25.23     18.54 o 
  -3   0  10      539.97      439.65    415.48 o 
  -2   0  10      421.80      524.09     73.01 o 
  -1   0  10     1692.87     1853.12    111.61 o 
   0   0  10     2707.14     2879.33     46.54 o 
   1   0  10     2064.94     2468.84    329.15 o 
   2   0  10      569.48      577.11     68.32 o 
   3   0  10       84.18       69.77     17.60 o 
   4   0  10       78.49       86.94     24.46 o 
  -5   1  10        0.53        0.00     15.57 o 
  -4   1  10       11.14       11.05     10.84 o 
  -3   1  10       88.02      124.27     19.08 o 
  -2   1  10     1439.04     1575.11    205.91 o 
  -1   1  10        6.22        2.80      8.05 o 
   0   1  10       19.91       14.77     11.71 o 
   1   1  10      129.97      143.12     11.00 o 
   2   1  10      175.55      198.54     13.53 o 
   3   1  10       19.27       21.80     13.76 o 
   4   1  10       11.20       15.17     16.51 o 
  -5   2  10        0.01        0.00      9.56 o 
  -4   2  10        0.59        0.00     10.94 o 
  -3   2  10       46.26       42.61     10.16 o 
  -2   2  10      425.93      494.79     45.25 o 
  -1   2  10     1244.15     1300.91     60.59 o 
   0   2  10      631.81      622.65     35.69 o 
   1   2  10      447.29      479.98     40.27 o 
   2   2  10      138.58      152.90     13.07 o 
   3   2  10       11.55        0.00     13.48 o 
   4   2  10       54.48       43.48     16.95 o 
  -5   3  10        9.69        0.00     24.56 o 
  -4   3  10      155.47      177.66     31.67 o 
  -3   3  10      196.32      183.11     29.47 o 
  -2   3  10       94.50      107.76     10.57 o 
  -1   3  10      322.75      333.05     53.78 o 
   0   3  10        8.59        7.02      8.66 o 
   1   3  10      396.71      454.91     32.54 o 
   2   3  10      511.85      563.22     34.37 o 
   3   3  10      461.19      489.70     50.01 o 
   4   3  10       68.32       87.23     22.58 o 
  -5   4  10        0.02        0.00     18.30 o 
  -4   4  10        2.76        3.70     15.53 o 
  -3   4  10        9.97       14.50      9.74 o 
  -2   4  10      223.47      244.26     20.38 o 
  -1   4  10     1049.99     1093.70     60.76 o 
   0   4  10      210.14      223.88     14.39 o 
   1   4  10      349.68      386.17     25.20 o 
   2   4  10       26.06       35.35     11.86 o 
   3   4  10        0.20        1.14     17.46 o 
   4   4  10        0.11        0.00     14.14 o 
  -5   5  10        0.62        1.99     18.91 o 
  -4   5  10       15.51       12.20     16.18 o 
  -3   5  10       54.13       40.05     10.56 o 
  -2   5  10       18.08       20.81     11.22 o 
  -1   5  10        0.34        0.00      8.78 o 
   0   5  10       53.48       55.78      8.24 o 
   1   5  10       21.17       27.99     10.28 o 
   2   5  10      102.60      112.56     13.23 o 
   3   5  10       13.86        7.29     18.76 o 
   4   5  10       10.91       14.34     14.25 o 
  -4   6  10        1.54        0.00     16.48 o 
  -3   6  10       97.42      134.76     24.46 o 
  -2   6  10      473.35      447.73     45.94 o 
  -1   6  10     1016.56     1027.43     48.13 o 
   0   6  10     2506.95     2372.59    107.93 o 
   1   6  10      954.04      972.79     62.75 o 
   2   6  10      446.68      451.55     94.60 o 
   3   6  10       39.92       46.67     20.42 o 
  -4   7  10        0.49        0.00     17.09 o 
  -3   7  10       43.90       28.59     15.48 o 
  -2   7  10       10.51       13.21     13.10 o 
  -1   7  10        0.33        0.00      9.56 o 
   0   7  10       80.67       90.52      9.45 o 
   1   7  10       35.58       49.79     13.87 o 
   2   7  10      193.62      193.02     37.46 o 
   3   7  10       74.62       97.22     23.46 o 
  -4   8  10        2.15       19.62     18.68 o 
  -3   8  10       25.34       28.93     16.42 o 
  -2   8  10       66.45       67.86     15.03 o 
  -1   8  10      105.27      107.64     11.68 o 
   0   8  10      114.06       73.30     23.42 o 
   1   8  10      242.39      211.39     26.99 o 
   2   8  10      110.91       78.52     18.37 o 
   3   8  10       27.42       31.29     20.92 o 
  -4   9  10       19.91       17.84     19.89 o 
  -3   9  10       57.02       57.96     18.01 o 
  -2   9  10       70.02       56.84     16.58 o 
  -1   9  10       18.18       22.81     13.61 o 
   0   9  10       35.22       26.34     10.83 o 
   1   9  10      310.25      237.23     20.09 o 
   2   9  10      134.37       60.05     74.68 o 
   3   9  10       55.34       52.84     33.16 o 
  -3  10  10       17.28       16.32     18.10 o 
  -2  10  10       59.72       50.92     16.77 o 
  -1  10  10       66.47       82.78     12.55 o 
   0  10  10      131.15      136.03     16.42 o 
   1  10  10       96.72       91.15     14.11 o 
   2  10  10       70.63       68.37     19.80 o 
  -3  11  10        0.95        2.51     20.93 o 
  -2  11  10        3.83        7.46     16.77 o 
  -1  11  10        1.21        0.40     13.39 o 
   0  11  10       16.63       25.81     15.38 o 
   1  11  10        4.86        0.00     13.43 o 
   2  11  10       12.20        5.68     19.62 o 
  -2  12  10       67.17       72.81     26.47 o 
  -1  12  10      221.70      286.76     29.53 o 
   0  12  10      241.94      248.18     34.78 o 
   1  12  10      138.32      136.36     29.34 o 
  -1  13  10        4.50        0.00     18.69 o 
   0  13  10        3.23        8.91     18.42 o 
  -5   1  11        3.44        0.00     16.59 o 
  -4   1  11        1.47        0.72      8.81 o 
  -3   1  11        7.46        7.36      9.09 o 
  -2   1  11       75.77       98.33      9.66 o 
  -1   1  11      222.17      222.57     14.23 o 
   0   1  11     1183.67     1123.46     36.55 o 
   1   1  11     1175.17     1120.98     45.10 o 
   2   1  11      652.71      648.46     61.96 o 
   3   1  11      229.88      210.01     17.54 o 
   4   1  11       33.99       19.08     15.42 o 
  -5   2  11        2.64       10.89      9.84 o 
  -4   2  11       30.19       30.49     12.24 o 
  -3   2  11       51.26       75.96     17.05 o 
  -2   2  11      210.55      240.44     20.74 o 
  -1   2  11       48.12       53.23     10.15 o 
   0   2  11      340.01      303.27     19.03 o 
   1   2  11       17.28       11.28     13.17 o 
   2   2  11        9.33       15.60     12.50 o 
   3   2  11       79.41      103.53     16.22 o 
  -5   3  11        1.02        0.86     26.18 o 
  -4   3  11        0.01        7.82     12.19 o 
  -3   3  11       83.83       83.68     19.68 o 
  -2   3  11        1.28        0.00      9.99 o 
  -1   3  11       35.10       23.08     14.02 o 
   0   3  11      116.06      120.65     14.32 o 
   1   3  11        0.31        0.00     13.06 o 
   2   3  11        2.97        0.00     12.18 o 
   3   3  11        1.29        0.00     14.94 o 
  -4   4  11        2.67        2.03     16.67 o 
  -3   4  11       98.89      117.76     23.68 o 
  -2   4  11      313.11      323.19     33.11 o 
  -1   4  11     1205.63     1191.42     73.92 o 
   0   4  11      351.52      355.01     27.93 o 
   1   4  11       51.78       63.60     14.75 o 
   2   4  11        1.78        0.00     12.58 o 
   3   4  11       14.62       16.53     19.22 o 
  -4   5  11        0.06        3.47     17.02 o 
  -3   5  11       66.45       62.03     11.96 o 
  -2   5  11      103.00      123.26     12.21 o 
  -1   5  11      321.91      341.06     17.08 o 
   0   5  11      162.25       95.92     63.02 o 
   1   5  11      818.15      842.81     51.98 o 
   2   5  11      465.85      442.97     39.69 o 
   3   5  11      161.28      140.90     28.95 o 
  -4   6  11       30.21       30.16     18.62 o 
  -3   6  11        0.45        0.07     15.33 o 
  -2   6  11        0.50        0.23     10.60 o 
  -1   6  11        2.07        4.53     10.39 o 
   0   6  11       16.34       12.34     10.62 o 
   1   6  11      178.48      184.81     13.90 o 
   2   6  11       24.62       36.50     17.72 o 
   3   6  11       11.60       13.66     20.39 o 
  -4   7  11        6.41        6.59     18.61 o 
  -3   7  11        0.48        0.00     16.05 o 
  -2   7  11        2.20       10.12     14.36 o 
  -1   7  11      231.12      211.03     14.36 o 
   0   7  11      784.65      695.18     52.97 o 
   1   7  11      398.98      258.22    116.93 o 
   2   7  11      306.56      265.11     51.74 o 
   3   7  11       94.56      105.62     22.74 o 
  -4   8  11       22.11       48.21     20.60 o 
  -3   8  11       56.34       62.76     18.31 o 
  -2   8  11       68.52       49.09     16.01 o 
  -1   8  11      114.77      104.98     12.80 o 
   0   8  11       82.40       77.49     12.36 o 
   1   8  11      108.09       97.21     17.22 o 
   2   8  11       28.17       18.42     18.54 o 
  -3   9  11        1.49        0.00     17.66 o 
  -2   9  11        2.79        0.00     15.67 o 
  -1   9  11       17.78       24.81     15.09 o 
   0   9  11        8.70       13.69     13.66 o 
   1   9  11        5.50       12.92     16.23 o 
   2   9  11       13.06        0.00     13.16 o 
  -3  10  11        2.66        1.08     18.62 o 
  -2  10  11       88.48       81.78     23.08 o 
  -1  10  11      135.34      141.46     18.78 o 
   0  10  11       68.12       66.28     19.25 o 
   1  10  11       12.68        6.09     17.23 o 
   2  10  11       19.47        6.04     20.20 o 
  -2  11  11       32.65       31.00     18.44 o 
  -1  11  11       49.65       22.93     14.91 o 
   0  11  11      183.17      179.26     19.21 o 
   1  11  11      214.63      219.32     38.94 o 
  -1  12  11        2.52        3.92     24.84 o 
   0  12  11       36.83       48.05     18.36 o 
  -4   0  12        5.36       25.04     22.07 o 
  -3   0  12        6.22       15.09     14.48 o 
  -2   0  12      281.56      333.95     29.53 o 
  -1   0  12      183.65      218.54     26.76 o 
   0   0  12      425.33      421.41     30.58 o 
   1   0  12      211.10      232.97     26.76 o 
   2   0  12      558.59      550.98     37.36 o 
   3   0  12      271.11      293.65     35.26 o 
  -4   1  12       20.78       13.90     15.54 o 
  -3   1  12       24.78       34.68     10.21 o 
  -2   1  12       14.76       26.41      9.75 o 
  -1   1  12      682.10      709.07     38.64 o 
   0   1  12      321.99      298.64     20.41 o 
   1   1  12       85.65       80.34     18.25 o 
   2   1  12        2.18        0.00     16.69 o 
   3   1  12        1.39        0.00     15.91 o 
  -4   2  12        1.56        7.40     13.15 o 
  -3   2  12        7.90        1.02     11.70 o 
  -2   2  12       67.12       28.17     33.18 o 
  -1   2  12        0.78        0.00     10.53 o 
   0   2  12       82.62       84.89     14.73 o 
   1   2  12      237.85      232.44     18.91 o 
   2   2  12       62.06       54.46     18.24 o 
   3   2  12       39.61       41.34     16.64 o 
  -4   3  12       48.20       54.44     14.80 o 
  -3   3  12      239.95      255.29     38.42 o 
  -2   3  12      529.70      588.86     49.63 o 
  -1   3  12      363.32      369.20     17.06 o 
   0   3  12      481.70      462.27     33.97 o 
   1   3  12      434.69      388.98     23.48 o 
   2   3  12      193.54      154.63     26.37 o 
   3   3  12        0.45        1.76     16.24 o 
  -4   4  12        0.29        0.00     17.82 o 
  -3   4  12       18.02       22.92     12.24 o 
  -2   4  12        6.57        0.00     11.35 o 
  -1   4  12       18.52       25.56     11.31 o 
   0   4  12      460.82      451.82     22.63 o 
   1   4  12      203.94      237.48     19.52 o 
   2   4  12       94.11      115.53     20.64 o 
   3   4  12       48.36       78.34     26.23 o 
  -4   5  12       17.27       34.25     18.75 o 
  -3   5  12       14.10       27.16     12.37 o 
  -2   5  12       47.45       53.67     12.38 o 
  -1   5  12      129.21      130.70     13.19 o 
   0   5  12      246.11      204.00     22.57 o 
   1   5  12       69.17       54.00     16.62 o 
   2   5  12       53.82       56.03     18.66 o 
   3   5  12       66.06       51.48     22.15 o 
  -4   6  12        7.32        4.56     18.99 o 
  -3   6  12        4.59        1.85     16.52 o 
  -2   6  12        1.01        0.00     11.69 o 
  -1   6  12      115.92      113.46     13.41 o 
   0   6  12       29.51       27.20     12.62 o 
   1   6  12      364.59      342.84     42.48 o 
   2   6  12      378.50      354.02     54.42 o 
   3   6  12      137.38      126.79     24.04 o 
  -3   7  12       32.07       26.47     17.90 o 
  -2   7  12       42.68       37.94     16.38 o 
  -1   7  12       39.73       51.12     12.72 o 
   0   7  12       42.28       44.36     13.27 o 
   1   7  12       34.29       33.35     23.22 o 
   2   7  12        0.62        0.00     18.81 o 
  -3   8  12        2.68       11.98     18.11 o 
  -2   8  12        2.10        0.00     15.97 o 
  -1   8  12       19.12       21.40     12.53 o 
   0   8  12        1.80        0.00     12.94 o 
   1   8  12        1.52        8.79     25.23 o 
   2   8  12        5.17       13.38     20.19 o 
  -3   9  12       31.58       56.94     19.97 o 
  -2   9  12      144.25      164.54     19.91 o 
  -1   9  12      227.01      205.61     19.90 o 
   0   9  12      207.73      103.81     60.97 o 
   1   9  12      375.56      284.67     32.97 o 
   2   9  12       11.72       22.54     20.81 o 
  -2  10  12       20.58       22.91     18.26 o 
  -1  10  12       31.29       22.84     24.18 o 
   0  10  12       88.98       93.46     25.13 o 
   1  10  12       66.59       46.44     28.19 o 
  -1  11  12       30.48        0.00     24.94 o 
   0  11  12       73.40       48.73     25.04 o 
  -4   1  13       33.08       28.14     17.26 o 
  -3   1  13       95.48       62.21     50.43 o 
  -2   1  13      118.09      129.40     14.20 o 
  -1   1  13       48.27       47.64     15.27 o 
   0   1  13        1.35        0.00     14.81 o 
   1   1  13       57.81       51.14     17.46 o 
   2   1  13      120.41      132.18     21.28 o 
   3   1  13       83.04      114.21     23.64 o 
  -4   2  13        0.12        0.00     14.09 o 
  -3   2  13       60.35       75.59     17.88 o 
  -2   2  13      277.50      298.13     17.54 o 
  -1   2  13      798.17      836.28     32.15 o 
   0   2  13      464.42      445.33     23.95 o 
   1   2  13      610.35      520.85     33.25 o 
   2   2  13      178.14      139.81     21.45 o 
   3   2  13       57.99       52.75     22.73 o 
  -4   3  13        0.01        0.00     14.05 o 
  -3   3  13        0.01        0.00     12.98 o 
  -2   3  13        0.43        2.83     12.38 o 
  -1   3  13        0.27        0.00     12.22 o 
   0   3  13        0.16        0.00     15.27 o 
   1   3  13       47.28       43.45     17.73 o 
   2   3  13       34.14       46.30     21.36 o 
  -4   4  13        5.39        9.21     19.30 o 
  -3   4  13       29.21       40.22     13.88 o 
  -2   4  13      190.36      218.91     26.42 o 
  -1   4  13      288.52      183.57     98.63 o 
   0   4  13      944.05      810.54     42.62 o 
   1   4  13      478.93      396.89     26.61 o 
   2   4  13      289.55      261.75     30.10 o 
  -3   5  13       70.68       77.77     14.58 o 
  -2   5  13       58.33       72.36     14.03 o 
  -1   5  13        0.64        0.00     12.51 o 
   0   5  13       48.36       57.90     17.50 o 
   1   5  13       30.81       28.35     17.90 o 
   2   5  13      127.43      138.29     21.84 o 
  -3   6  13        0.03        0.00     17.87 o 
  -2   6  13        1.67        2.61     13.06 o 
  -1   6  13        3.23        1.54     12.77 o 
   0   6  13       52.32       36.13     19.46 o 
   1   6  13       14.54       22.52     18.27 o 
   2   6  13        0.06       13.57     29.43 o 
  -3   7  13       25.02       30.08     19.42 o 
  -2   7  13       41.50       40.26     18.11 o 
  -1   7  13       83.23       76.81     14.41 o 
   0   7  13       28.37        8.73     14.06 o 
   1   7  13       10.20        8.60     26.66 o 
   2   7  13        0.30        0.00     29.43 o 
  -3   8  13       15.14       21.96     24.56 o 
  -2   8  13      151.75      177.72     21.14 o 
  -1   8  13      258.38      271.33     17.86 o 
   0   8  13      286.82      250.40     19.38 o 
   1   8  13      201.94       75.01     22.36 o 
  -2   9  13        5.05       17.03     18.43 o 
  -1   9  13        4.46        7.21     17.46 o 
   0   9  13       37.10       24.34     19.01 o 
   1   9  13       78.05       80.84     30.48 o 
  -1  10  13       68.17       41.28     25.99 o 
   0  10  13       84.29       15.00     10.61 o 
  -3   0  14       73.44       89.68     18.88 o 
  -2   0  14      180.59      180.60     28.19 o 
  -1   0  14      420.87      441.38     35.07 o 
   0   0  14      265.55      277.50     30.87 o 
   1   0  14       25.54       30.67     27.04 o 
   2   0  14       51.82       59.05     30.29 o 
  -3   1  14        0.29        8.50     13.73 o 
  -2   1  14       18.90       11.50     13.96 o 
  -1   1  14       90.49       91.63     18.07 o 
   0   1  14      122.98      123.58     19.22 o 
   1   1  14      334.23      305.36     24.76 o 
   2   1  14      162.94      157.67     23.65 o 
  -3   2  14       26.78       20.23     14.72 o 
  -2   2  14      113.60      113.29     15.43 o 
  -1   2  14       94.66       72.63     17.66 o 
   0   2  14      117.29      107.12     19.16 o 
   1   2  14       84.52       67.13     19.79 o 
   2   2  14        2.51        1.93     20.51 o 
  -3   3  14        6.56        0.00     14.35 o 
  -2   3  14       18.96       11.14     13.91 o 
  -1   3  14      182.03      197.33     16.68 o 
   0   3  14      548.97      506.09     26.82 o 
   1   3  14      407.05      356.75     35.69 o 
   2   3  14      303.79      266.18     39.80 o 
  -3   4  14        7.13       11.72     14.70 o 
  -2   4  14       54.34       55.05     14.87 o 
  -1   4  14       38.96       40.22     14.15 o 
   0   4  14       70.57       87.91     19.22 o 
   1   4  14        7.64        6.30     19.20 o 
   2   4  14       10.99       10.07     21.36 o 
  -3   5  14       17.07       32.34     15.23 o 
  -2   5  14        0.24        9.80     14.25 o 
  -1   5  14        3.67       11.34     14.51 o 
   0   5  14        8.32       23.50     18.21 o 
   1   5  14       45.95       50.30     20.15 o 
  -3   6  14       76.91      111.97     21.75 o 
  -2   6  14      140.48      159.34     16.98 o 
  -1   6  14      328.07      276.46     21.03 o 
   0   6  14      141.27       76.86     71.67 o 
   1   6  14       84.75       81.98     21.26 o 
  -2   7  14       15.12        6.35     18.95 o 
  -1   7  14       50.04       44.86     15.05 o 
   0   7  14       96.18      109.21     20.71 o 
   1   7  14      163.39      153.56     33.73 o 
  -2   8  14       41.89       44.33     19.99 o 
  -1   8  14       21.93       24.02     14.92 o 
   0   8  14       50.90       40.66     20.07 o 
  -3   1  15       56.72       53.59     16.33 o 
  -2   1  15      202.35      237.41     22.93 o 
  -1   1  15      364.72      355.70     33.02 o 
   0   1  15      425.02      358.97     26.76 o 
   1   1  15      267.09      230.53     24.46 o 
  -3   2  15        3.50        3.47     15.46 o 
  -2   2  15        9.52       14.28     15.55 o 
  -1   2  15        2.52        3.72     18.18 o 
   0   2  15       16.97       32.32     19.39 o 
   1   2  15       81.16      104.23     22.50 o 
  -3   3  15       13.29       21.49     16.01 o 
  -2   3  15       19.17        9.09     10.27 o 
  -1   3  15       13.02       13.87     18.64 o 
   0   3  15        7.00       29.08     19.66 o 
   1   3  15        0.01        3.34     20.49 o 
  -2   4  15       11.29       23.68     17.09 o 
  -1   4  15        3.20        0.00     18.41 o 
   0   4  15       25.47       21.49     19.86 o 
   1   4  15       51.02       39.90     21.60 o 
  -2   5  15      111.35      117.40     17.30 o 
  -1   5  15      178.45      172.50     36.10 o 
   0   5  15      232.21      232.78     34.45 o 
   1   5  15      189.66      200.27     50.45 o 
  -2   6  15        5.49       13.80     15.95 o 
  -1   6  15       12.07        1.40     15.93 o 
   0   6  15       25.72       32.93     20.57 o 
  -2   0  16       80.84      104.16     30.87 o 
  -1   0  16       44.90       10.51     28.38 o 
   0   0  16      269.21      265.84     35.64 o 
  -2   1  16       96.78      108.92     22.40 o 
  -1   1  16       63.33       57.88     20.95 o 
   0   1  16        1.95        1.28     20.54 o 
  -2   2  16        0.69        0.00     19.82 o 
  -1   2  16      101.86      119.28     22.24 o 
   0   2  16       84.23       74.54     22.30 o 
  -1   3  16       81.26       68.45     21.62 o 
   0   3  16       83.47       79.74     22.40 o 
  -1   4  16       64.62       62.66     21.65 o 
                                                 
